# Supplementary material for: Vaccine-Related Autoimmune Hepatitis: Emerging Association with SARS-CoV-2 Vaccination or Coincidence?
Source: Vaccines (Basel). 2022 Dec 4;10(12):2073. doi: 10.3390/vaccines10122073 (PMC9783100; doi:10.3390/vaccines10122073)
Supplement: Supplementary file 1 [file vaccines-10-02073-s001.zip]

Archive with 2 entries (2 files):
- Supplements/Supplement S1_Simplified Diagnostic Criteria for AIH.pdf
- Supplements/Supplement S2_Naranjo scale for ADRs.pdf
